# Supplementary material for: Differentiation of Escherichia fergusonii and Escherichia coli Isolated from Patients with Inflammatory Bowel Disease/Ischemic Colitis and Their Antimicrobial Susceptibility Patterns
Source: Antibiotics (Basel). 2023 Jan 11;12(1):154. doi: 10.3390/antibiotics12010154 (PMC9854958; doi:10.3390/antibiotics12010154)
Supplement: Supplementary file 1 [file antibiotics-12-00154-s001.zip]

Archive with 5 entries (5 files):
- antibiotics-2088653-Supplementary materials.pdf
- Table S1.xlsx
- Table S2.xlsx
- Table S3.xlsx
- Table S4.xlsx
