# Supplementary material for: Differentiation of Escherichia fergusonii and Escherichia coli Isolated from Patients with Inflammatory Bowel Disease/Ischemic Colitis and Their Antimicrobial Susceptibility Patterns
Source: Antibiotics (Basel). 2023 Jan 11;12(1):154. doi: 10.3390/antibiotics12010154 (PMC9854958; doi:10.3390/antibiotics12010154)
Supplement: Supplementary file 1 [file antibiotics-12-00154-s001.zip › Table S1.xlsx]

## Sheet: Table S1
Supplementary Table S1
Culture media. All quantities are per litre of medium.
SN	Media
1	B1: Brain heart infusion broth [(BD (Becton, Dickinson and company), BactoTM, ref. 237500], 35 g; yeast extract (BD, BactoTM, ref. 2127500), 5 g; agar, 15 g.
2	B2: B1 + 5% defibrinated sheep blood (MBcell, KisanBio, ref. MB-S1876; v/v), added after autoclaving.
3	B5: B1 + 5% NaCl (w/v).
4	B12: B1 + 12% NaCl (w/v).
5	BA: Agar, 15 g + 5% defibrinated sheep blood (MBcell, KisanBio, ref. MB-S1876; v/v), added after autoclaving.
6	BB: B1 + bile salt (Sigma-Aldrich, ref. 48305), 0.1 g.
7	BB1: Brucella broth (MBcell, KisanBio, ref. MB- B2134), 28 g; agar, 15 g; Bordetella supplement (MBcell, KisanBio, ref. MB-B1813), 10 ml; and 5% defibrinated sheep blood (MBcell, KisanBio, ref. MB-S1876; v/v). Bordetella supplement and blood were added after autoclaving.
8	BC: Brain heart infusion broth, 30 g; agar, 15 g; Abeyta-hunt blood agar supplement (MBCell, KisanBio, ref. MB-A0721), 4 ml added after autoclaving.
9	BF: B1 + 1 µM Ferrioxamine E (Sigma-Aldrich, ref. 38266).
10	BG: Bordet Gengou agar MBcell, KisanBio, ref. MB-B1006), 40 g; glycerol, 10 ml; 5% defibrinated sheep blood (MBcell, KisanBio, ref. MB-S1876; v/v), added after autoclaving.
11	BL: BCYE (buffered charcoal yeast extract, MBcell, KisanBio, ref. MB-L1125) broth, 25 g; agar 15 g; 5% defibrinated sheep blood (MBcell, KisanBio, ref. MB-S1876; v/v), added after autoclaving.
12	C1: CN (Cetrimide) agar (MBcell, KisanBio, ref. MB-C2137), 50 g; bile salt, 0.2 g.
13	C2: Clostridium broth (MBcell KisanBio, ref. MB-C1056), 38 g; agar, 15 g.
14	C3: Columbia blood agar, 42 g; 5% defibrinated sheep blood (v/v) added after autoclaving.
15	CD: Clostridium difficile agar (Mbcell, KisanBio, ref. MB-C1115), 69.1 g; Clostridium difficile supplement (Mbcell, KisanBio, ref. MB-C1807), 2 vial; 0.1% sodium taurocholate (Sigma, ref. 86339); 5% defibrinated sheep blood (MBcell, KisanBio, ref. MB-S1876; v/v), added after autoclaving.
16	E1: Eosin methylene blue agar (BD, DifcoTM), 36 g.
17	EB: E1 + bile salt, 0.1 g.
18	M1: Mannitol salt agar (BD, BBLTM, ref. 211407), 111 g; bile salt, 0.1 g.
19	M2: Mannitol salt agar (BD, BBLTM, ref. 211407), 111 g.
20	M3: MRS (De Man, Rogosa and Sharpe; MBcell, KisanBio, ref. MB-M1025) broth, 55 g; agar, 15 g.
21	N1: NCZYM broth (MBcell, KisanBio, ref. MB-N1215), 21 g; agar, 15 g.
22	P1: PCA with BCP (bromocresol purple; MBcell, KisanBio, ref. MB-P1601), 24.65 g,
23	P2: Phenylethyl alcohol agar (MBcell, KisanBio, ref. MB-P0612), 42.5 g.
24	P3: P2 +5% defibrinated sheep blood (MBcell, KisanBio, ref. MB-S1876; v/v), added after autoclaving.
25	R2: R2A broth (MBcell, KisanBio, ref. MB-R2230), 0.135 g; agar, 15 g.
26	S1: Schaelder agar (MBcell, KisanBio, ref.), 37 g.
27	T2: TSB (Tryptic soy broth; BD, BactoTM, ref.211825), 30 g; agar, 15 g + hemin menadione A supplement (MBcell, KisanBio, ref. MB-T0707), 2 vials + hemin menadione B supplement (MBcell, KisanBio, ref. MB-T0708), 2 vials. Hemin menadione supplements added after autoclaving.
28	TA: T2 + 5% defibrinated sheep blood (MBcell, KisanBio, ref. MB-S1876; v/v), added after autoclaving.
29	TB: TSB + bile salt, 0.1 g.
30	TG: Thioglycollate agar (MBcell, KisanBio, ref. MB-T2260), 29.51 g.
31	W1: Wilkins-Chalgren broth (MBcell, KisanBIo, ref. MB-W2284), 33.01 g; agar, 15 g.
32	Y1*: Tryptone (Pancreatic digest of casein, BD, BactoTM, ref. 211705), 10 g; yeast extract, 2.5 g; glucose, 5 g; K2HPO4, 0.5 g; KH2PO4, 0.5 g; NaCl, 1 g; NaHCO3, L-cysteine-HCl (Sigma-Aldrich, ref. C121800), 1 g; resazurin (Sigma-Aldrich, ref. R7017), 1 mg; MgSO4 x 7H2O, 50 mg; CaCl2 x 2H2O, 100 mg; acetic acid, 1.9 ml; propionic acid, 0.7 ml; iso-butyric acid, 90 µl; n-valeric acid, 100 µl; iso-…
33	Y2: Y1 [instead of tryptone casitone (Gibco, ref. 225950) is used] + pH adjusted to 6.8
34	Y3: Y1+ pH adjusted to 8.5.
* All the vitamins and volatile fatty acids were from Sigma-Aldrich.
