# Supplementary material for: Differentiation of Escherichia fergusonii and Escherichia coli Isolated from Patients with Inflammatory Bowel Disease/Ischemic Colitis and Their Antimicrobial Susceptibility Patterns
Source: Antibiotics (Basel). 2023 Jan 11;12(1):154. doi: 10.3390/antibiotics12010154 (PMC9854958; doi:10.3390/antibiotics12010154)
Supplement: Supplementary file 1 [file antibiotics-12-00154-s001.zip › Table S2.xlsx]

## Sheet: Table S2
Supplementary Table S2
Species identification based on 16S rRNA gene sequences of isolated strains from disease-associated [IBD (inflammatory bowel disease) and IC (ischemic colitis)] faecal samples
SN	Strains	Top hit species	Sequence similarity (%)	Classification	NCBI accession numbers
1	B1-E-1	Escherichia fergusonii ATCC 35469T	99.8	Bacteria;Proteobacteria;Gammaproteobacteria;Enterobacterales;Enterobacteriaceae;Escherichia	OK271489
2	B1-M-5	Escherichia fergusonii ATCC 35469T	99.93	Bacteria;Proteobacteria;Gammaproteobacteria;Enterobacterales;Enterobacteriaceae;Escherichia	OK271504
3	B2-B-1	Escherichia fergusonii ATCC 35469T	99.86	Bacteria;Proteobacteria;Gammaproteobacteria;Enterobacterales;Enterobacteriaceae;Escherichia	OK271512
4	B2-B-2	Escherichia fergusonii ATCC 35469T	99.73	Bacteria;Proteobacteria;Gammaproteobacteria;Enterobacterales;Enterobacteriaceae;Escherichia	OK271513
5	B2-C-3	Escherichia fergusonii ATCC 35469T	99.86	Bacteria;Proteobacteria;Gammaproteobacteria;Enterobacterales;Enterobacteriaceae;Escherichia	OK271518
6	B2-E-3	Escherichia fergusonii ATCC 35469T	99.86	Bacteria;Proteobacteria;Gammaproteobacteria;Enterobacterales;Enterobacteriaceae;Escherichia	OK271541
7	B2-E-5	Escherichia fergusonii ATCC 35469T	99.8	Bacteria;Proteobacteria;Gammaproteobacteria;Enterobacterales;Enterobacteriaceae;Escherichia	OK271543
8	B2-E-6	Escherichia fergusonii ATCC 35469T	99.86	Bacteria;Proteobacteria;Gammaproteobacteria;Enterobacterales;Enterobacteriaceae;Escherichia	OK271544
9	B2-F-1	Escherichia fergusonii ATCC 35469T	99.86	Bacteria;Proteobacteria;Gammaproteobacteria;Enterobacterales;Enterobacteriaceae;Escherichia	OK271556
10	B2-H-1	Escherichia fergusonii ATCC 35469T	99.93	Bacteria;Proteobacteria;Gammaproteobacteria;Enterobacterales;Enterobacteriaceae;Escherichia	OK271581
11	B2-K-1	Escherichia fergusonii ATCC 35469T	99.73	Bacteria;Proteobacteria;Gammaproteobacteria;Enterobacterales;Enterobacteriaceae;Escherichia	OK271582
12	B2-M-6	Escherichia fergusonii ATCC 35469T	99.93	Bacteria;Proteobacteria;Gammaproteobacteria;Enterobacterales;Enterobacteriaceae;Escherichia	OK271592
13	BA-B-1	Escherichia fergusonii ATCC 35469T	99.66	Bacteria;Proteobacteria;Gammaproteobacteria;Enterobacterales;Enterobacteriaceae;Escherichia	OK271659
14	BA-B-2	Escherichia fergusonii ATCC 35469T	99.86	Bacteria;Proteobacteria;Gammaproteobacteria;Enterobacterales;Enterobacteriaceae;Escherichia	OK271660
15	BA-F-2	Escherichia fergusonii ATCC 35469T	99.86	Bacteria;Proteobacteria;Gammaproteobacteria;Enterobacterales;Enterobacteriaceae;Escherichia	OK271674
16	BA-K-1	Escherichia fergusonii ATCC 35469T	99.79	Bacteria;Proteobacteria;Gammaproteobacteria;Enterobacterales;Enterobacteriaceae;Escherichia	OK271679
17	BB-B-101	Escherichia fergusonii ATCC 35469T	99.86	Bacteria;Proteobacteria;Gammaproteobacteria;Enterobacterales;Enterobacteriaceae;Escherichia	OK271703
18	BB-B-6	Escherichia fergusonii ATCC 35469T	99.86	Bacteria;Proteobacteria;Gammaproteobacteria;Enterobacterales;Enterobacteriaceae;Escherichia	OK271701
19	BB-H-1	Escherichia fergusonii ATCC 35469T	99.93	Bacteria;Proteobacteria;Gammaproteobacteria;Enterobacterales;Enterobacteriaceae;Escherichia	OK271706
20	BB-H-100	Escherichia fergusonii ATCC 35469T	99.93	Bacteria;Proteobacteria;Gammaproteobacteria;Enterobacterales;Enterobacteriaceae;Escherichia	OK271709
21	BG-E-1	Escherichia fergusonii ATCC 35469T	99.8	Bacteria;Proteobacteria;Gammaproteobacteria;Enterobacterales;Enterobacteriaceae;Escherichia	OK271721
22	BG-E-100	Escherichia fergusonii ATCC 35469T	99.8	Bacteria;Proteobacteria;Gammaproteobacteria;Enterobacterales;Enterobacteriaceae;Escherichia	OK271724
23	BG-P-2	Escherichia fergusonii ATCC 35469T	99.52	Bacteria;Proteobacteria;Gammaproteobacteria;Enterobacterales;Enterobacteriaceae;Escherichia	OK271753
24	C1-B-1	Escherichia fergusonii ATCC 35469T	99.86	Bacteria;Proteobacteria;Gammaproteobacteria;Enterobacterales;Enterobacteriaceae;Escherichia	OK271759
25	C1-B-2	Escherichia fergusonii ATCC 35469T	99.86	Bacteria;Proteobacteria;Gammaproteobacteria;Enterobacterales;Enterobacteriaceae;Escherichia	OK271760
26	C1-B-4	Escherichia fergusonii ATCC 35469T	99.86	Bacteria;Proteobacteria;Gammaproteobacteria;Enterobacterales;Enterobacteriaceae;Escherichia	OK271761
27	C1-E-1	Escherichia fergusonii ATCC 35469T	99.86	Bacteria;Proteobacteria;Gammaproteobacteria;Enterobacterales;Enterobacteriaceae;Escherichia	OK271765
28	C1-E-2	Escherichia fergusonii ATCC 35469T	99.86	Bacteria;Proteobacteria;Gammaproteobacteria;Enterobacterales;Enterobacteriaceae;Escherichia	OK271766
29	C1-H-2	Escherichia fergusonii ATCC 35469T	99.93	Bacteria;Proteobacteria;Gammaproteobacteria;Enterobacterales;Enterobacteriaceae;Escherichia	OK271767
30	C1-Y-1	Escherichia fergusonii ATCC 35469T	99.93	Bacteria;Proteobacteria;Gammaproteobacteria;Enterobacterales;Enterobacteriaceae;Escherichia	OK271768
31	C2-E-100	Escherichia fergusonii ATCC 35469T	99.8	Bacteria;Proteobacteria;Gammaproteobacteria;Enterobacterales;Enterobacteriaceae;Escherichia	OK271779
32	C2-P-6	Escherichia fergusonii ATCC 35469T	99.59	Bacteria;Proteobacteria;Gammaproteobacteria;Enterobacterales;Enterobacteriaceae;Escherichia	OK271817
33	E1-E-1	Escherichia fergusonii ATCC 35469T	99.86	Bacteria;Proteobacteria;Gammaproteobacteria;Enterobacterales;Enterobacteriaceae;Escherichia	OK271825
34	E1-E-102	Escherichia fergusonii ATCC 35469T	99.86	Bacteria;Proteobacteria;Gammaproteobacteria;Enterobacterales;Enterobacteriaceae;Escherichia	OK271833
35	E1-E-2	Escherichia fergusonii ATCC 35469T	99.86	Bacteria;Proteobacteria;Gammaproteobacteria;Enterobacterales;Enterobacteriaceae;Escherichia	OK271826
36	E1-F-102	Escherichia fergusonii ATCC 35469T	99.86	Bacteria;Proteobacteria;Gammaproteobacteria;Enterobacterales;Enterobacteriaceae;Escherichia	OK271836
37	E1-M-1	Escherichia fergusonii ATCC 35469T	99.93	Bacteria;Proteobacteria;Gammaproteobacteria;Enterobacterales;Enterobacteriaceae;Escherichia	OK271841
38	EB-B-1	Escherichia fergusonii ATCC 35469T	99.86	Bacteria;Proteobacteria;Gammaproteobacteria;Enterobacterales;Enterobacteriaceae;Escherichia	OK271861
39	EB-B-101	Escherichia fergusonii ATCC 35469T	99.86	Bacteria;Proteobacteria;Gammaproteobacteria;Enterobacterales;Enterobacteriaceae;Escherichia	OK271865
40	EB-B-102	Escherichia fergusonii ATCC 35469T	99.86	Bacteria;Proteobacteria;Gammaproteobacteria;Enterobacterales;Enterobacteriaceae;Escherichia	OK271866
41	EB-B-2	Escherichia fergusonii ATCC 35469T	99.86	Bacteria;Proteobacteria;Gammaproteobacteria;Enterobacterales;Enterobacteriaceae;Escherichia	OK271862
42	EB-B-3	Escherichia fergusonii ATCC 35469T	99.86	Bacteria;Proteobacteria;Gammaproteobacteria;Enterobacterales;Enterobacteriaceae;Escherichia	OK271863
43	EB-B-4	Escherichia fergusonii ATCC 35469T	99.66	Bacteria;Proteobacteria;Gammaproteobacteria;Enterobacterales;Enterobacteriaceae;Escherichia	OK271864
44	EB-C-3	Escherichia fergusonii ATCC 35469T	99.86	Bacteria;Proteobacteria;Gammaproteobacteria;Enterobacterales;Enterobacteriaceae;Escherichia	OK271869
45	EB-H-100	Escherichia fergusonii ATCC 35469T	99.93	Bacteria;Proteobacteria;Gammaproteobacteria;Enterobacterales;Enterobacteriaceae;Escherichia	OK271875
46	EB-H-2	Escherichia fergusonii ATCC 35469T	99.86	Bacteria;Proteobacteria;Gammaproteobacteria;Enterobacterales;Enterobacteriaceae;Escherichia	OK271872
47	EB-P-1	Escherichia fergusonii ATCC 35469T	99.73	Bacteria;Proteobacteria;Gammaproteobacteria;Enterobacterales;Enterobacteriaceae;Escherichia	OK271882
48	EB-Y-101	Escherichia fergusonii ATCC 35469T	99.86	Bacteria;Proteobacteria;Gammaproteobacteria;Enterobacterales;Enterobacteriaceae;Escherichia	OK271886
49	M3-E-1	Escherichia fergusonii ATCC 35469T	99.8	Bacteria;Proteobacteria;Gammaproteobacteria;Enterobacterales;Enterobacteriaceae;Escherichia	OK271914
50	N1-E-2	Escherichia fergusonii ATCC 35469T	99.86	Bacteria;Proteobacteria;Gammaproteobacteria;Enterobacterales;Enterobacteriaceae;Escherichia	OK271969
51	P1-E-2	Escherichia fergusonii ATCC 35469T	99.86	Bacteria;Proteobacteria;Gammaproteobacteria;Enterobacterales;Enterobacteriaceae;Escherichia	OK272005
52	P1-E-4	Escherichia fergusonii ATCC 35469T	99.8	Bacteria;Proteobacteria;Gammaproteobacteria;Enterobacterales;Enterobacteriaceae;Escherichia	OK272007
53	R2-F-3	Escherichia fergusonii ATCC 35469T	99.86	Bacteria;Proteobacteria;Gammaproteobacteria;Enterobacterales;Enterobacteriaceae;Escherichia	OK272052
54	S1-E-2	Escherichia fergusonii ATCC 35469T	99.86	Bacteria;Proteobacteria;Gammaproteobacteria;Enterobacterales;Enterobacteriaceae;Escherichia	OK272073
55	TB-B-100	Escherichia fergusonii ATCC 35469T	99.86	Bacteria;Proteobacteria;Gammaproteobacteria;Enterobacterales;Enterobacteriaceae;Escherichia	OK272094
56	TG-D-103	Escherichia fergusonii ATCC 35469T	99.18	Bacteria;Proteobacteria;Gammaproteobacteria;Enterobacterales;Enterobacteriaceae;Escherichia	OK272114
57	TG-E-3	Escherichia fergusonii ATCC 35469T	99.8	Bacteria;Proteobacteria;Gammaproteobacteria;Enterobacterales;Enterobacteriaceae;Escherichia	OK272118
58	TG-F-1	Escherichia fergusonii ATCC 35469T	99.86	Bacteria;Proteobacteria;Gammaproteobacteria;Enterobacterales;Enterobacteriaceae;Escherichia	OK272123
59	TG-M-4	Escherichia fergusonii ATCC 35469T	99.93	Bacteria;Proteobacteria;Gammaproteobacteria;Enterobacterales;Enterobacteriaceae;Escherichia	OK272140
60	W1-D-100	Escherichia fergusonii ATCC 35469T	99.11	Bacteria;Proteobacteria;Gammaproteobacteria;Enterobacterales;Enterobacteriaceae;Escherichia	OK254001
61	W1-D-101	Escherichia fergusonii ATCC 35469T	99.11	Bacteria;Proteobacteria;Gammaproteobacteria;Enterobacterales;Enterobacteriaceae;Escherichia	OK254002
62	W1-F-1	Escherichia fergusonii ATCC 35469T	99.86	Bacteria;Proteobacteria;Gammaproteobacteria;Enterobacterales;Enterobacteriaceae;Escherichia	OK272164
63	W1-P-4	Escherichia fergusonii ATCC 35469T	99.66	Bacteria;Proteobacteria;Gammaproteobacteria;Enterobacterales;Enterobacteriaceae;Escherichia	OK272198
64	Y1-H-3	Escherichia fergusonii ATCC 35469T	99.93	Bacteria;Proteobacteria;Gammaproteobacteria;Enterobacterales;Enterobacteriaceae;Escherichia	OK272268
65	Y1-H-9	Escherichia fergusonii ATCC 35469T	99.93	Bacteria;Proteobacteria;Gammaproteobacteria;Enterobacterales;Enterobacteriaceae;Escherichia	OK272271
66	Y2-B-101	Escherichia fergusonii ATCC 35469T	99.66	Bacteria;Proteobacteria;Gammaproteobacteria;Enterobacterales;Enterobacteriaceae;Escherichia	OK272306
67	Y2-B-102	Escherichia fergusonii ATCC 35469T	99.73	Bacteria;Proteobacteria;Gammaproteobacteria;Enterobacterales;Enterobacteriaceae;Escherichia	OK272307
68	Y2-B-103	Escherichia fergusonii ATCC 35469T	99.66	Bacteria;Proteobacteria;Gammaproteobacteria;Enterobacterales;Enterobacteriaceae;Escherichia	OK272308
69	Y2-B-107	Escherichia fergusonii ATCC 35469T	99.93	Bacteria;Proteobacteria;Gammaproteobacteria;Enterobacterales;Enterobacteriaceae;Escherichia	OK272311
70	Y2-B-7	Escherichia fergusonii ATCC 35469T	99.86	Bacteria;Proteobacteria;Gammaproteobacteria;Enterobacterales;Enterobacteriaceae;Escherichia	OK272304
71	Y2-C-105	Escherichia fergusonii ATCC 35469T	99.86	Bacteria;Proteobacteria;Gammaproteobacteria;Enterobacterales;Enterobacteriaceae;Escherichia	OK272326
72	Y2-E-3	Escherichia fergusonii ATCC 35469T	99.86	Bacteria;Proteobacteria;Gammaproteobacteria;Enterobacterales;Enterobacteriaceae;Escherichia	OK272345
73	Y2-H-107	Escherichia fergusonii ATCC 35469T	99.93	Bacteria;Proteobacteria;Gammaproteobacteria;Enterobacterales;Enterobacteriaceae;Escherichia	OK272364
74	Y2-H-108	Escherichia fergusonii ATCC 35469T	99.93	Bacteria;Proteobacteria;Gammaproteobacteria;Enterobacterales;Enterobacteriaceae;Escherichia	OK272365
75	Y2-M-1	Escherichia fergusonii ATCC 35469T	99.93	Bacteria;Proteobacteria;Gammaproteobacteria;Enterobacterales;Enterobacteriaceae;Escherichia	OK272369
76	Y3-B-102	Escherichia fergusonii ATCC 35469T	99.86	Bacteria;Proteobacteria;Gammaproteobacteria;Enterobacterales;Enterobacteriaceae;Escherichia	OK272404
77	Y3-B-107	Escherichia fergusonii ATCC 35469T	99.86	Bacteria;Proteobacteria;Gammaproteobacteria;Enterobacterales;Enterobacteriaceae;Escherichia	OK272406
78	Y3-B-2	Escherichia fergusonii ATCC 35469T	99.86	Bacteria;Proteobacteria;Gammaproteobacteria;Enterobacterales;Enterobacteriaceae;Escherichia	OK272399
79	Y3-E-101	Escherichia fergusonii ATCC 35469T	99.86	Bacteria;Proteobacteria;Gammaproteobacteria;Enterobacterales;Enterobacteriaceae;Escherichia	OK272427
80	Y3-H-100	Escherichia fergusonii ATCC 35469T	99.93	Bacteria;Proteobacteria;Gammaproteobacteria;Enterobacterales;Enterobacteriaceae;Escherichia	OK272432
81	Y3-H-101	Escherichia fergusonii ATCC 35469T	99.93	Bacteria;Proteobacteria;Gammaproteobacteria;Enterobacterales;Enterobacteriaceae;Escherichia	OK272433
82	Y3-H-102	Escherichia fergusonii ATCC 35469T	99.93	Bacteria;Proteobacteria;Gammaproteobacteria;Enterobacterales;Enterobacteriaceae;Escherichia	OK272434
83	Y3-M-3	Escherichia fergusonii ATCC 35469T	99.93	Bacteria;Proteobacteria;Gammaproteobacteria;Enterobacterales;Enterobacteriaceae;Escherichia	OK272442
