# Supplementary material for: Differentiation of Escherichia fergusonii and Escherichia coli Isolated from Patients with Inflammatory Bowel Disease/Ischemic Colitis and Their Antimicrobial Susceptibility Patterns
Source: Antibiotics (Basel). 2023 Jan 11;12(1):154. doi: 10.3390/antibiotics12010154 (PMC9854958; doi:10.3390/antibiotics12010154)
Supplement: Supplementary file 1 [file antibiotics-12-00154-s001.zip › Table S3.xlsx]

## Sheet: Table S3
Supplementary Table S3
Species identification based on 16S rRNA gene sequences of isolated strains from faecal samples of healthy individuals
SN	Strains	Top hit species	Sequence similarity (%)	Classification	NCBI accession numbers
1	B1-V-102	Escherichia fergusonii ATCC 35469T	99.86	Bacteria;Proteobacteria;Gammaproteobacteria;Enterobacterales;Enterobacteriaceae;Escherichia	OK325721
2	B1-V-103	Escherichia fergusonii ATCC 35469T	99.93	Bacteria;Proteobacteria;Gammaproteobacteria;Enterobacterales;Enterobacteriaceae;Escherichia	OK325722
3	B2-O-1	Escherichia fergusonii ATCC 35469T	99.86	Bacteria;Proteobacteria;Gammaproteobacteria;Enterobacterales;Enterobacteriaceae;Escherichia	OK325758
4	B2-O-103	Escherichia fergusonii ATCC 35469T	99.86	Bacteria;Proteobacteria;Gammaproteobacteria;Enterobacterales;Enterobacteriaceae;Escherichia	OK325762
5	B2-R-8	Escherichia fergusonii ATCC 35469T	99.86	Bacteria;Proteobacteria;Gammaproteobacteria;Enterobacterales;Enterobacteriaceae;Escherichia	OK325789
6	B2-V-1	Escherichia fergusonii ATCC 35469T	99.93	Bacteria;Proteobacteria;Gammaproteobacteria;Enterobacterales;Enterobacteriaceae;Escherichia	OK325835
7	B2-V-104	Escherichia fergusonii ATCC 35469T	99.86	Bacteria;Proteobacteria;Gammaproteobacteria;Enterobacterales;Enterobacteriaceae;Escherichia	OK325839
8	B5-G-102	Escherichia fergusonii ATCC 35469T	99.86	Bacteria;Proteobacteria;Gammaproteobacteria;Enterobacterales;Enterobacteriaceae;Escherichia	OK325848
9	BA-J-101	Escherichia fergusonii ATCC 35469T	99.86	Bacteria;Proteobacteria;Gammaproteobacteria;Enterobacterales;Enterobacteriaceae;Escherichia	OK325898
10	BA-O-100	Escherichia fergusonii ATCC 35469T	99.86	Bacteria;Proteobacteria;Gammaproteobacteria;Enterobacterales;Enterobacteriaceae;Escherichia	OK325905
11	BA-U-100	Escherichia fergusonii ATCC 35469T	99.86	Bacteria;Proteobacteria;Gammaproteobacteria;Enterobacterales;Enterobacteriaceae;Escherichia	OK325932
12	BA-V-1	Escherichia fergusonii ATCC 35469T	99.93	Bacteria;Proteobacteria;Gammaproteobacteria;Enterobacterales;Enterobacteriaceae;Escherichia	OK325933
13	BC-R-100	Escherichia fergusonii ATCC 35469T	99.66	Bacteria;Proteobacteria;Gammaproteobacteria;Enterobacterales;Enterobacteriaceae;Escherichia	OK325967
14	BC-R-102	Escherichia fergusonii ATCC 35469T	99.66	Bacteria;Proteobacteria;Gammaproteobacteria;Enterobacterales;Enterobacteriaceae;Escherichia	OK325969
15	BF-O-1	Escherichia fergusonii ATCC 35469T	99.86	Bacteria;Proteobacteria;Gammaproteobacteria;Enterobacterales;Enterobacteriaceae;Escherichia	OK325978
16	BF-R-6	Escherichia fergusonii ATCC 35469T	99.66	Bacteria;Proteobacteria;Gammaproteobacteria;Enterobacterales;Enterobacteriaceae;Escherichia	OK325985
17	BG-O-1	Escherichia fergusonii ATCC 35469T	99.86	Bacteria;Proteobacteria;Gammaproteobacteria;Enterobacterales;Enterobacteriaceae;Escherichia	OK326016
18	BG-O-103	Escherichia fergusonii ATCC 35469T	99.86	Bacteria;Proteobacteria;Gammaproteobacteria;Enterobacterales;Enterobacteriaceae;Escherichia	OK326020
19	BG-V-4	Escherichia fergusonii ATCC 35469T	99.93	Bacteria;Proteobacteria;Gammaproteobacteria;Enterobacterales;Enterobacteriaceae;Escherichia	OK326041
20	BL-O-2	Escherichia fergusonii ATCC 35469T	99.86	Bacteria;Proteobacteria;Gammaproteobacteria;Enterobacterales;Enterobacteriaceae;Escherichia	OK326051
21	BL-Q-2	Escherichia fergusonii ATCC 35469T	99.11	Bacteria;Proteobacteria;Gammaproteobacteria;Enterobacterales;Enterobacteriaceae;Escherichia	OK147992
22	C1-O-1	Escherichia fergusonii ATCC 35469T	99.93	Bacteria;Proteobacteria;Gammaproteobacteria;Enterobacterales;Enterobacteriaceae;Escherichia	OK326105
23	C1-O-100	Escherichia fergusonii ATCC 35469T	99.86	Bacteria;Proteobacteria;Gammaproteobacteria;Enterobacterales;Enterobacteriaceae;Escherichia	OK326107
24	C1-O-101	Escherichia fergusonii ATCC 35469T	99.93	Bacteria;Proteobacteria;Gammaproteobacteria;Enterobacterales;Enterobacteriaceae;Escherichia	OK326108
25	C1-O-2	Escherichia fergusonii ATCC 35469T	99.93	Bacteria;Proteobacteria;Gammaproteobacteria;Enterobacterales;Enterobacteriaceae;Escherichia	OK326106
26	C1-V-1	Escherichia fergusonii ATCC 35469T	99.93	Bacteria;Proteobacteria;Gammaproteobacteria;Enterobacterales;Enterobacteriaceae;Escherichia	OK326112
27	C1-V-101	Escherichia fergusonii ATCC 35469T	99.86	Bacteria;Proteobacteria;Gammaproteobacteria;Enterobacterales;Enterobacteriaceae;Escherichia	OK326114
28	E1-G-2	Escherichia fergusonii ATCC 35469T	99.86	Bacteria;Proteobacteria;Gammaproteobacteria;Enterobacterales;Enterobacteriaceae;Escherichia	OK326155
29	E1-J-100	Escherichia fergusonii ATCC 35469T	99.86	Bacteria;Proteobacteria;Gammaproteobacteria;Enterobacterales;Enterobacteriaceae;Escherichia	OK326173
30	E1-O-1	Escherichia fergusonii ATCC 35469T	99.93	Bacteria;Proteobacteria;Gammaproteobacteria;Enterobacterales;Enterobacteriaceae;Escherichia	OK326176
31	M3-O-1	Escherichia fergusonii ATCC 35469T	99.86	Bacteria;Proteobacteria;Gammaproteobacteria;Enterobacterales;Enterobacteriaceae;Escherichia	OK326199
32	M3-V-100	Escherichia fergusonii ATCC 35469T	99.93	Bacteria;Proteobacteria;Gammaproteobacteria;Enterobacterales;Enterobacteriaceae;Escherichia	OK326224
33	M3-V-101	Escherichia fergusonii ATCC 35469T	99.86	Bacteria;Proteobacteria;Gammaproteobacteria;Enterobacterales;Enterobacteriaceae;Escherichia	OK326225
34	N1-G-102	Escherichia fergusonii ATCC 35469T	99.86	Bacteria;Proteobacteria;Gammaproteobacteria;Enterobacterales;Enterobacteriaceae;Escherichia	OK326233
35	N1-O-100	Escherichia fergusonii ATCC 35469T	99.86	Bacteria;Proteobacteria;Gammaproteobacteria;Enterobacterales;Enterobacteriaceae;Escherichia	OK326246
36	P1-G-11	Escherichia fergusonii ATCC 35469T	99.86	Bacteria;Proteobacteria;Gammaproteobacteria;Enterobacterales;Enterobacteriaceae;Escherichia	OK326267
37	P1-U-101	Escherichia fergusonii ATCC 35469T	99.8	Bacteria;Proteobacteria;Gammaproteobacteria;Enterobacterales;Enterobacteriaceae;Escherichia	OK326296
38	P1-U-103	Escherichia fergusonii ATCC 35469T	99.8	Bacteria;Proteobacteria;Gammaproteobacteria;Enterobacterales;Enterobacteriaceae;Escherichia	OK326297
39	P3-V-102	Escherichia fergusonii ATCC 35469T	99.93	Bacteria;Proteobacteria;Gammaproteobacteria;Enterobacterales;Enterobacteriaceae;Escherichia	OK326298
40	S1-O-1	Escherichia fergusonii ATCC 35469T	99.86	Bacteria;Proteobacteria;Gammaproteobacteria;Enterobacterales;Enterobacteriaceae;Escherichia	OK326351
41	S1-V-101	Escherichia fergusonii ATCC 35469T	99.93	Bacteria;Proteobacteria;Gammaproteobacteria;Enterobacterales;Enterobacteriaceae;Escherichia	OK326381
42	T2-O-2	Escherichia fergusonii ATCC 35469T	99.86	Bacteria;Proteobacteria;Gammaproteobacteria;Enterobacterales;Enterobacteriaceae;Escherichia	OK326392
43	TA-V-102	Escherichia fergusonii ATCC 35469T	99.86	Bacteria;Proteobacteria;Gammaproteobacteria;Enterobacterales;Enterobacteriaceae;Escherichia	OK326455
44	TG-O-2	Escherichia fergusonii ATCC 35469T	99.86	Bacteria;Proteobacteria;Gammaproteobacteria;Enterobacterales;Enterobacteriaceae;Escherichia	OK326472
45	W1-G-101	Escherichia fergusonii ATCC 35469T	99.86	Bacteria;Proteobacteria;Gammaproteobacteria;Enterobacterales;Enterobacteriaceae;Escherichia	OK326490
46	W1-G-102	Escherichia fergusonii ATCC 35469T	99.86	Bacteria;Proteobacteria;Gammaproteobacteria;Enterobacterales;Enterobacteriaceae;Escherichia	OK326491
47	W1-V-104	Escherichia fergusonii ATCC 35469T	99.93	Bacteria;Proteobacteria;Gammaproteobacteria;Enterobacterales;Enterobacteriaceae;Escherichia	OK326533
48	Y2-G-1	Escherichia fergusonii ATCC 35469T	99.86	Bacteria;Proteobacteria;Gammaproteobacteria;Enterobacterales;Enterobacteriaceae;Escherichia	OK326582
49	Y2-O-1	Escherichia fergusonii ATCC 35469T	99.86	Bacteria;Proteobacteria;Gammaproteobacteria;Enterobacterales;Enterobacteriaceae;Escherichia	OK326606
50	Y3-G-1	Escherichia fergusonii ATCC 35469T	99.86	Bacteria;Proteobacteria;Gammaproteobacteria;Enterobacterales;Enterobacteriaceae;Escherichia	OK326649
