# Supplementary material for: Differentiation of Escherichia fergusonii and Escherichia coli Isolated from Patients with Inflammatory Bowel Disease/Ischemic Colitis and Their Antimicrobial Susceptibility Patterns
Source: Antibiotics (Basel). 2023 Jan 11;12(1):154. doi: 10.3390/antibiotics12010154 (PMC9854958; doi:10.3390/antibiotics12010154)
Supplement: Supplementary file 1 [file antibiotics-12-00154-s001.zip › Table S4.xlsx]

## Sheet: Table S4
Supplementary Table S4
Species identification based on adk sequences of isolated strains from disease-associated [IBD (inflammatory bowel disease) and IC (ischemic colitis)] faecal samples
SN	Strains	Top hit species	Sequence similarity (%)	Classification	NCBI accession numbers
1	B1-E-1	Escherichia coli ATCC 11775T	100	Bacteria; Proteobacteria; Gammaproteobacteria; Enterobacterales; Enterobacteriaceae; Escherichia	ON745881
2	B1-M-5	Escherichia coli DFK.1	100	Bacteria; Proteobacteria; Gammaproteobacteria; Enterobacterales; Enterobacteriaceae; Escherichia	ON745882
3	B2-B-1	Escherichia coli EcPF15	100	Bacteria; Proteobacteria; Gammaproteobacteria; Enterobacterales; Enterobacteriaceae; Escherichia	ON745883
4	B2-B-2	Escherichia coli M12	100	Bacteria; Proteobacteria; Gammaproteobacteria; Enterobacterales; Enterobacteriaceae; Escherichia	ON745884
5	B2-C-3	Escherichia coli M12	100	Bacteria; Proteobacteria; Gammaproteobacteria; Enterobacterales; Enterobacteriaceae; Escherichia	ON745885
6	B2-E-3	Escherichia coli DFK.1	100	Bacteria; Proteobacteria; Gammaproteobacteria; Enterobacterales; Enterobacteriaceae; Escherichia	ON745886
7	B2-E-5	Escherichia coli EcPF15	100	Bacteria; Proteobacteria; Gammaproteobacteria; Enterobacterales; Enterobacteriaceae; Escherichia	ON745887
8	B2-E-6	Escherichia coli DFK.1	99.81	Bacteria; Proteobacteria; Gammaproteobacteria; Enterobacterales; Enterobacteriaceae; Escherichia	ON745888
9	B2-F-1	Escherichia coli DFS.1	100	Bacteria; Proteobacteria; Gammaproteobacteria; Enterobacterales; Enterobacteriaceae; Escherichia	ON745889
10	B2-H-1	Escherichia coli DFK.1	100	Bacteria; Proteobacteria; Gammaproteobacteria; Enterobacterales; Enterobacteriaceae; Escherichia	ON745890
11	B2-K-1	Escherichia coli B2	100	Bacteria; Proteobacteria; Gammaproteobacteria; Enterobacterales; Enterobacteriaceae; Escherichia	ON745891
12	B2-M-6	Escherichia coli DFK.1	99.48	Bacteria; Proteobacteria; Gammaproteobacteria; Enterobacterales; Enterobacteriaceae; Escherichia	ON745892
13	BA-B-1	Escherichia coli M12	100	Bacteria; Proteobacteria; Gammaproteobacteria; Enterobacterales; Enterobacteriaceae; Escherichia	ON745893
14	BA-B-2	Escherichia coli DFK.1	100	Bacteria; Proteobacteria; Gammaproteobacteria; Enterobacterales; Enterobacteriaceae; Escherichia	ON745894
15	BA-F-2	Escherichia coli DFK.1	100	Bacteria; Proteobacteria; Gammaproteobacteria; Enterobacterales; Enterobacteriaceae; Escherichia	ON745895
16	BA-K-1	Escherichia coli B2	100	Bacteria; Proteobacteria; Gammaproteobacteria; Enterobacterales; Enterobacteriaceae; Escherichia	ON745896
17	BB-B-101	Escherichia coli DSF.1	100	Bacteria; Proteobacteria; Gammaproteobacteria; Enterobacterales; Enterobacteriaceae; Escherichia	ON745897
18	BB-B-6	Escherichia coli EcPF40	100	Bacteria; Proteobacteria; Gammaproteobacteria; Enterobacterales; Enterobacteriaceae; Escherichia	ON745898
19	BB-H-1	Escherichia coli DFK.1	100	Bacteria; Proteobacteria; Gammaproteobacteria; Enterobacterales; Enterobacteriaceae; Escherichia	ON745899
20	BB-H-100	Escherichia coli DFK.1	100	Bacteria; Proteobacteria; Gammaproteobacteria; Enterobacterales; Enterobacteriaceae; Escherichia	ON745900
21	BG-E-1	Escherichia coli SCU-487	100	Bacteria; Proteobacteria; Gammaproteobacteria; Enterobacterales; Enterobacteriaceae; Escherichia	ON745901
22	BG-E-100	Escherichia coli ATCC 11775T	100	Bacteria; Proteobacteria; Gammaproteobacteria; Enterobacterales; Enterobacteriaceae; Escherichia	ON745902
23	BG-P-2	Escherichia coli B2	100	Bacteria; Proteobacteria; Gammaproteobacteria; Enterobacterales; Enterobacteriaceae; Escherichia	ON745903
24	C1-B-1	Escherichia coli DFS.1	100	Bacteria; Proteobacteria; Gammaproteobacteria; Enterobacterales; Enterobacteriaceae; Escherichia	ON745904
25	C1-B-2	Escherichia coli DFK.1	100	Bacteria; Proteobacteria; Gammaproteobacteria; Enterobacterales; Enterobacteriaceae; Escherichia	ON745905
26	C1-B-4	Escherichia coli DFK.1	100	Bacteria; Proteobacteria; Gammaproteobacteria; Enterobacterales; Enterobacteriaceae; Escherichia	ON745906
27	C1-E-1	Citrobacter freundii ATCC 8090T	100	Bacteria; Proteobacteria; Gammaproteobacteria; Enterobacterales; Enterobacteriaceae; Citrobacter; Citrobacter freundii complex	ON745907
28	C1-E-2	Escherichia coli DFK.1	100	Bacteria; Proteobacteria; Gammaproteobacteria; Enterobacterales; Enterobacteriaceae; Escherichia	ON745908
29	C1-H-2	Escherichia coli EcPF40	100	Bacteria; Proteobacteria; Gammaproteobacteria; Enterobacterales; Enterobacteriaceae; Escherichia	ON745909
30	C1-Y-1	Citrobacter freundii ATCC 8090T	100	Bacteria; Proteobacteria; Gammaproteobacteria; Enterobacterales; Enterobacteriaceae; Citrobacter; Citrobacter freundii complex	ON745910
31	C2-E-100	Escherichia coli DFK.1	100	Bacteria; Proteobacteria; Gammaproteobacteria; Enterobacterales; Enterobacteriaceae; Escherichia	ON745911
32	C2-P-6	Escherichia coli B2	100	Bacteria; Proteobacteria; Gammaproteobacteria; Enterobacterales; Enterobacteriaceae; Escherichia	ON745912
33	E1-E-1	Escherichia coli SCU-487	100	Bacteria; Proteobacteria; Gammaproteobacteria; Enterobacterales; Enterobacteriaceae; Escherichia	ON745913
34	E1-E-102	Escherichia coli DFK.1	100	Bacteria; Proteobacteria; Gammaproteobacteria; Enterobacterales; Enterobacteriaceae; Escherichia	ON745914
35	E1-E-2	Escherichia coli DFK.1	100	Bacteria; Proteobacteria; Gammaproteobacteria; Enterobacterales; Enterobacteriaceae; Escherichia	ON745915
36	E1-F-102	Escherichia coli DFK.1	100	Bacteria; Proteobacteria; Gammaproteobacteria; Enterobacterales; Enterobacteriaceae; Escherichia	ON745916
37	E1-M-1	Escherichia coli DFK.1	100	Bacteria; Proteobacteria; Gammaproteobacteria; Enterobacterales; Enterobacteriaceae; Escherichia	ON745917
38	EB-B-1	Escherichia coli EcPF40	100	Bacteria; Proteobacteria; Gammaproteobacteria; Enterobacterales; Enterobacteriaceae; Escherichia	ON745918
39	EB-B-101	Escherichia coli DFK.1	100	Bacteria; Proteobacteria; Gammaproteobacteria; Enterobacterales; Enterobacteriaceae; Escherichia	ON745919
40	EB-B-102	Escherichia coli EcPF15	100	Bacteria; Proteobacteria; Gammaproteobacteria; Enterobacterales; Enterobacteriaceae; Escherichia	ON745920
41	EB-B-2	Escherichia coli DFK.1	100	Bacteria; Proteobacteria; Gammaproteobacteria; Enterobacterales; Enterobacteriaceae; Escherichia	ON745921
42	EB-B-3	Escherichia coli DFK.1	100	Bacteria; Proteobacteria; Gammaproteobacteria; Enterobacterales; Enterobacteriaceae; Escherichia	ON745922
43	EB-B-4	Citrobacter freundii ATCC 8090T	89.43	Bacteria; Proteobacteria; Gammaproteobacteria; Enterobacterales; Enterobacteriaceae; Citrobacter; Citrobacter freundii complex	ON745923
44	EB-C-3	Citrobacter freundii ATCC 8090T	89.62	Bacteria; Proteobacteria; Gammaproteobacteria; Enterobacterales; Enterobacteriaceae; Citrobacter; Citrobacter freundii complex	ON745924
45	EB-H-100	Escherichia coli DFK.1	100	Bacteria; Proteobacteria; Gammaproteobacteria; Enterobacterales; Enterobacteriaceae; Escherichia	ON745925
46	EB-H-2	Escherichia coli EcPF40	100	Bacteria; Proteobacteria; Gammaproteobacteria; Enterobacterales; Enterobacteriaceae; Escherichia	ON745926
47	EB-P-1	Escherichia coli DFK.1	100	Bacteria; Proteobacteria; Gammaproteobacteria; Enterobacterales; Enterobacteriaceae; Escherichia	ON745927
48	EB-Y-101	Escherichia coli DFK.1	100	Bacteria; Proteobacteria; Gammaproteobacteria; Enterobacterales; Enterobacteriaceae; Escherichia	ON745928
49	M3-E-1	Escherichia coli SCU-487	100	Bacteria; Proteobacteria; Gammaproteobacteria; Enterobacterales; Enterobacteriaceae; Escherichia	ON745929
50	N1-E-2	Escherichia coli DFK.1	100	Bacteria; Proteobacteria; Gammaproteobacteria; Enterobacterales; Enterobacteriaceae; Escherichia	ON745930
51	P1-E-2	Escherichia coli DFK.1	100	Bacteria; Proteobacteria; Gammaproteobacteria; Enterobacterales; Enterobacteriaceae; Escherichia	ON745931
52	P1-E-4	Escherichia coli SCU-487	100	Bacteria; Proteobacteria; Gammaproteobacteria; Enterobacterales; Enterobacteriaceae; Escherichia	ON745932
53	R2-F-3	Escherichia coli DFK.1	100	Bacteria; Proteobacteria; Gammaproteobacteria; Enterobacterales; Enterobacteriaceae; Escherichia	ON745933
54	S1-E-2	Escherichia coli DFK.1	100	Bacteria; Proteobacteria; Gammaproteobacteria; Enterobacterales; Enterobacteriaceae; Escherichia	ON745934
55	TB-B-100	Escherichia coli DFK.1	100	Bacteria; Proteobacteria; Gammaproteobacteria; Enterobacterales; Enterobacteriaceae; Escherichia	ON745935
56	TG-D-103	Escherichia coli B2	100	Bacteria; Proteobacteria; Gammaproteobacteria; Enterobacterales; Enterobacteriaceae; Escherichia	ON745936
57	TG-E-3	Escherichia coli SCU-487	100	Bacteria; Proteobacteria; Gammaproteobacteria; Enterobacterales; Enterobacteriaceae; Escherichia	ON745937
58	TG-F-1	Escherichia coli DFK.1	100	Bacteria; Proteobacteria; Gammaproteobacteria; Enterobacterales; Enterobacteriaceae; Escherichia	ON745938
59	TG-M-4	Escherichia coli DFK.1	100	Bacteria; Proteobacteria; Gammaproteobacteria; Enterobacterales; Enterobacteriaceae; Escherichia	ON745939
60	W1-D-100	Escherichia coli B2	100	Bacteria; Proteobacteria; Gammaproteobacteria; Enterobacterales; Enterobacteriaceae; Escherichia	ON745940
61	W1-D-101	Escherichia coli B2	98.57	Bacteria; Proteobacteria; Gammaproteobacteria; Enterobacterales; Enterobacteriaceae; Escherichia	ON745941
62	W1-F-1	Escherichia coli DFK.1	100	Bacteria; Proteobacteria; Gammaproteobacteria; Enterobacterales; Enterobacteriaceae; Escherichia	ON745942
63	W1-P-4	Escherichia coli DFK.1	99.82	Bacteria; Proteobacteria; Gammaproteobacteria; Enterobacterales; Enterobacteriaceae; Escherichia	ON745943
64	Y1-H-3	Escherichia coli DFK.1	100	Bacteria; Proteobacteria; Gammaproteobacteria; Enterobacterales; Enterobacteriaceae; Escherichia	ON745944
65	Y1-H-9	Escherichia coli EcPF40	100	Bacteria; Proteobacteria; Gammaproteobacteria; Enterobacterales; Enterobacteriaceae; Escherichia	ON745945
66	Y2-B-101	Escherichia coli EcPF15	100	Bacteria; Proteobacteria; Gammaproteobacteria; Enterobacterales; Enterobacteriaceae; Escherichia	ON745946
67	Y2-B-102	Escherichia coli DFK.1	100	Bacteria; Proteobacteria; Gammaproteobacteria; Enterobacterales; Enterobacteriaceae; Escherichia	ON745947
68	Y2-B-103	Escherichia coli EcPF40	100	Bacteria; Proteobacteria; Gammaproteobacteria; Enterobacterales; Enterobacteriaceae; Escherichia	ON745948
69	Y2-B-107	Citrobacter freundii ATCC 8090T	100	Bacteria; Proteobacteria; Gammaproteobacteria; Enterobacterales; Enterobacteriaceae; Citrobacter; Citrobacter freundii complex	ON745949
70	Y2-B-7	Escherichia coli DFK.1	100	Bacteria; Proteobacteria; Gammaproteobacteria; Enterobacterales; Enterobacteriaceae; Escherichia	ON745950
71	Y2-C-105	Escherichia coli EcPF40	100	Bacteria; Proteobacteria; Gammaproteobacteria; Enterobacterales; Enterobacteriaceae; Escherichia	ON745951
72	Y2-E-3	Escherichia coli DFK.1	100	Bacteria; Proteobacteria; Gammaproteobacteria; Enterobacterales; Enterobacteriaceae; Escherichia	ON745952
73	Y2-H-107	Escherichia coli DFK.1	100	Bacteria; Proteobacteria; Gammaproteobacteria; Enterobacterales; Enterobacteriaceae; Escherichia	ON745953
74	Y2-H-108	Escherichia coli DFK.1	100	Bacteria; Proteobacteria; Gammaproteobacteria; Enterobacterales; Enterobacteriaceae; Escherichia	ON745954
75	Y2-M-1	Escherichia coli DFK.1	99.66	Bacteria; Proteobacteria; Gammaproteobacteria; Enterobacterales; Enterobacteriaceae; Escherichia	ON745955
76	Y3-B-102	Escherichia coli DFK.1	100	Bacteria; Proteobacteria; Gammaproteobacteria; Enterobacterales; Enterobacteriaceae; Escherichia	ON745956
77	Y3-B-107	Escherichia coli DFK.1	100	Bacteria; Proteobacteria; Gammaproteobacteria; Enterobacterales; Enterobacteriaceae; Escherichia	ON745957
78	Y3-B-2	Escherichia coli DFK.1	100	Bacteria; Proteobacteria; Gammaproteobacteria; Enterobacterales; Enterobacteriaceae; Escherichia	ON745958
79	Y3-E-101	Escherichia coli DFK.1	100	Bacteria; Proteobacteria; Gammaproteobacteria; Enterobacterales; Enterobacteriaceae; Escherichia	ON745959
80	Y3-H-100	Escherichia coli DFK.1	100	Bacteria; Proteobacteria; Gammaproteobacteria; Enterobacterales; Enterobacteriaceae; Escherichia	ON745960
81	Y3-H-101	Escherichia coli DFK.1	101	Bacteria; Proteobacteria; Gammaproteobacteria; Enterobacterales; Enterobacteriaceae; Escherichia	ON745961
82	Y3-H-102	Escherichia coli DFK.1	101	Bacteria; Proteobacteria; Gammaproteobacteria; Enterobacterales; Enterobacteriaceae; Escherichia	ON745962
83	Y3-M-3	Escherichia coli DFK.1	101	Bacteria; Proteobacteria; Gammaproteobacteria; Enterobacterales; Enterobacteriaceae; Escherichia	ON745963
